# Supplementary material for: Functional Divergence and Toxin Coupling of Cyanobacterial Blooms Across the Lake–River Continuum: Insights from the Lake Taihu Watershed
Source: Toxins (Basel). 2026 Feb 9;18(2):89. doi: 10.3390/toxins18020089 (PMC12945171; doi:10.3390/toxins18020089)
Supplement: Supplementary file 1 [file toxins-18-00089-s001.zip]

Archive with 1 entries (1 files):
- toxins-4114073-supplementary.pdf
